# Supplementary material for: Differences in Demographics of Vaccinees, Access to, and Satisfaction with SARS-CoV-2 Vaccination Procedures between German General Practices and Mass Vaccination Centers
Source: Vaccines (Basel). 2022 Oct 28;10(11):1823. doi: 10.3390/vaccines10111823 (PMC9696883; doi:10.3390/vaccines10111823)
Supplement: Supplementary file 1 [file vaccines-10-01823-s001.zip]

Archive with 1 entries (1 files):
- vaccines-1971671-supplementary.pdf
